# Supplementary material for: Tetraphenylethene-Embedded Pillar[5]arene and [15]Paracyclophane: Distorted Cavities and Host–Guest Binding Properties
Source: Molecules. 2021 Sep 29;26(19):5915. doi: 10.3390/molecules26195915 (PMC8512412; doi:10.3390/molecules26195915)
Supplement: Supplementary file 1 [file molecules-26-05915-s001.zip]

Archive with 1 entries (1 files):
- molecules-1381000-supplementary.pdf
